# Supplementary material for: Edible mycelium bioengineered for enhanced nutritional value and sensory appeal using a modular synthetic biology toolkit
Source: Nat Commun. 2024 Mar 14;15:2099. doi: 10.1038/s41467-024-46314-8 (PMC10940619; doi:10.1038/s41467-024-46314-8)
Supplement: Supplementary file 4 — Supplementary Data 1 [file 41467_2024_46314_MOESM4_ESM.xlsx]

## Sheet: Candidate neutral loci
Start	End	Length	Occurrence	chromosome
1008034	1008664	630	9	1
1009816	1010354	538	16	1
1050949	1051443	494	9	1
1051897	1052644	747	17	1
1071588	1073625	2037	18	1
1074930	1075408	478	18	1
1085115	1085637	522	1	1
1086575	1087208	633	1	1
1200021	1204563	4542	18	1
1205369	1206611	1242	18	1
1265748	1266276	528	1	1
1268185	1269045	860	2	1
1283330	1284286	956	17	1
1285394	1286804	1410	16	1
1288782	1290172	1390	1	1
1295807	1309755	13948	6	1
1311808	1313002	1194	13	1
1313871	1315162	1291	9	1
1316085	1316982	897	3	1
1319950	1324983	5033	1	1
1456941	1457184	243	10	1
1457853	1458436	583	10	1
1467585	1468158	573	8	1
1469941	1471269	1328	10	1
1493286	1494694	1408	3	1
1496210	1514859	18649	2	1
1566746	1568337	1591	5	1
1591281	1592577	1296	2	1
1594475	1602194	7719	1	1
1675731	1676227	496	18	1
1678762	1680415	1653	18	1
1689566	1692245	2679	18	1
1693446	1693783	337	18	1
1717821	1718238	417	1	1
1739577	1745413	5836	11	1
1746237	1747438	1201	2	1
1863676	1864228	552	14	1
1865090	1866201	1111	16	1
1884070	1885299	1229	11	1
1886799	1887902	1103	10	1
1897674	1898968	1294	11	1
1907646	1909560	1914	18	1
1910585	2003855	93270	18	1
2026083	2028269	2186	14	1
2030595	2035986	5391	14	1
2086074	2086984	910	18	1
2087756	2088312	556	18	1
2133827	2134478	651	17	1
2135625	2136384	759	16	1
2257819	2260694	2875	18	1
2262760	2264216	1456	18	1
2273212	2277041	3829	1	1
2321452	2325750	4298	13	1
2326723	2333268	6545	13	1
2347279	2348485	1206	7	1
2394264	2400329	6065	12	1
2403389	2404113	724	9	1
2422497	2423673	1176	13	1
2424644	2427314	2670	11	1
2442110	2443249	1139	18	1
2445640	2446862	1222	18	1
2490266	2493816	3550	6	1
2495936	2497697	1761	1	1
2546738	2550430	3692	6	1
2552877	2554304	1427	6	1
2559627	2560283	656	7	1
2561910	2562708	798	9	1
2631807	2632456	649	6	1
2633887	2636014	2127	7	1
2637455	2645444	7989	8	1
2646300	2646720	420	9	1
2650281	2651343	1062	5	1
2696788	2698790	2002	4	1
2699339	2699965	626	3	1
2705261	2706565	1304	12	1
2708703	2709671	968	3	1
2914661	2915895	1234	6	1
2917454	2918195	741	7	1
2935121	2935545	424	18	1
2937309	2937950	641	18	1
3021188	3022638	1450	9	1
3023359	3025292	1933	11	1
3135641	3137859	2218	10	1
3138299	3139515	1216	10	1
3166027	3166943	916	9	1
3169138	3169723	585	8	1
3182763	3183866	1103	18	1
3184688	3185310	622	16	1
321145	322404	1259	18	1
3228697	3228927	230	17	1
3231713	3234738	3025	18	1
323845	324284	439	18	1
3273055	3274107	1052	16	1
3275198	3275795	597	16	1
3378526	3380018	1492	3	1
3381052	3382625	1573	1	1
3419115	3420735	1620	11	1
3421401	3422250	849	5	1
3449934	3450658	724	18	1
3451906	3454973	3067	15	1
3530995	3535303	4308	7	1
3536774	3537295	521	3	1
3617726	3618097	371	18	1
3618940	3619013	73	18	1
3759959	3760516	557	11	1
3761314	3762450	1136	17	1
3839567	3840411	844	2	1
400935	402750	1815	2	1
4051275	4051759	484	3	1
4169129	4169997	868	17	1
4171690	4173706	2016	18	1
4176570	4177414	844	2	1
4241455	4242341	886	1	1
4243126	4243997	871	1	1
4265819	4267868	2049	18	1
4268592	4269851	1259	18	1
4333029	4333665	636	12	1
4334846	4337995	3149	13	1
4400653	4405164	4511	18	1
4405772	4406168	396	18	1
4431382	4432120	738	18	1
4433396	4434296	900	17	1
4450458	4451702	1244	2	1
4452360	4454767	2407	2	1
4455494	4456400	906	3	1
4456948	4457355	407	2	1
453568	460071	6503	18	1
465889	467225	1336	18	1
4668492	4669202	710	1	1
4815492	4816472	980	18	1
4818564	4819501	937	18	1
4844994	4845228	234	8	1
4846077	4848056	1979	8	1
4873219	4875080	1861	5	1
4877180	4877570	390	5	1
4888990	4890610	1620	18	1
4892360	4892903	543	17	1
4898340	4899390	1050	18	1
4899857	4903217	3360	18	1
4905077	4910350	5273	18	1
4926850	4927188	338	7	1
5201521	5207031	5510	1	1
5236079	5236848	769	4	1
5238286	5241304	3018	3	1
5287154	5287973	819	18	1
5289266	5289754	488	18	1
5290355	5292832	2477	1	1
5294348	5294498	150	4	1
5308556	5314987	6431	1	1
5321924	5324045	2121	18	1
5327430	5330926	3496	18	1
5359011	5359499	488	8	1
5363052	5365161	2109	10	1
5373110	5378306	5196	8	1
5379674	5380966	1292	8	1
540373	540638	265	7	1
543052	547832	4780	3	1
549243	561248	12005	1	1
568389	568965	576	1	1
5694624	5695120	496	4	1
5695860	5696413	553	6	1
5731380	5731755	375	9	1
5732498	5732760	262	8	1
591418	593814	2396	3	1
595676	599536	3860	4	1
6058857	6060440	1583	4	1
6062819	6063628	809	3	1
6140556	6141606	1050	9	1
6143522	6152151	8629	9	1
700271	702625	2354	15	1
704042	704478	436	11	1
711876	716165	4289	18	1
718410	718766	356	18	1
740809	742407	1598	11	1
744193	747875	3682	17	1
832849	833741	892	2	1
835664	837657	1993	10	1
839475	839913	438	8	1
911690	916979	5289	6	1
917680	922895	5215	6	1
1038009	1038594	585	15	2
1039223	1041977	2754	18	2
1042643	1043516	873	15	2
1049781	1051301	1520	1	2
1162370	1163548	1178	18	2
1164248	1169276	5028	18	2
1199438	1200336	898	3	2
1215255	1215474	219	5	2
1216277	1217078	801	3	2
1225064	1227679	2615	12	2
1228311	1228959	648	6	2
1251718	1266176	14458	7	2
1267003	1271750	4747	6	2
157062	159560	2498	6	2
160372	161263	891	6	2
1669829	1673716	3887	18	2
1677256	1677781	525	18	2
1728505	1729418	913	6	2
1731726	1732507	781	5	2
184061	187965	3904	8	2
1869886	1873702	3816	5	2
1875566	1876335	769	5	2
188514	189237	723	8	2
1896136	1897446	1310	9	2
1899066	1906297	7231	11	2
2103827	2108094	4267	18	2
2110501	2111592	1091	18	2
2116455	2117819	1364	18	2
2119480	2120109	629	18	2
2137288	2138599	1311	15	2
2139195	2144957	5762	15	2
2226802	2230634	3832	18	2
2232013	2233030	1017	16	2
2234017	2234549	532	18	2
2236118	2237558	1440	18	2
2281412	2285010	3598	16	2
2285906	2288050	2144	5	2
2326933	2327789	856	18	2
2328830	2329086	256	18	2
2420717	2421702	985	18	2
2423750	2425263	1513	18	2
2429821	2430576	755	5	2
2431616	2432167	551	5	2
2446191	2448021	1830	2	2
2474405	2475742	1337	8	2
2477840	2485337	7497	9	2
2541634	2542256	622	3	2
2543809	2545280	1471	3	2
2559762	2564756	4994	8	2
2566918	2570992	4074	8	2
2631582	2641670	10088	3	2
2643260	2645271	2011	1	2
2647407	2647776	369	1	2
2649135	2649230	95	3	2
2650570	2650981	411	2	2
2652488	2653000	512	4	2
2654295	2654471	176	2	2
2731268	2733175	1907	3	2
2734189	2734957	768	3	2
2775053	2776697	1644	7	2
2778882	2779253	371	7	2
2930949	2932423	1474	9	2
2933543	2935002	1459	10	2
3044489	3046013	1524	1	2
3047591	3049424	1833	1	2
3116901	3117093	192	13	2
3117976	3118312	336	12	2
3132716	3138063	5347	13	2
3140029	3141066	1037	15	2
3186458	3188637	2179	18	2
3191482	3192511	1029	18	2
3208748	3209554	806	18	2
3212245	3214136	1891	18	2
3214882	3215487	605	15	2
3216998	3217181	183	15	2
3304925	3306627	1702	6	2
3307633	3308155	522	13	2
3310914	3313192	2278	2	2
3313671	3313953	282	2	2
3348114	3348791	677	4	2
3350258	3351288	1030	2	2
3367410	3367994	584	13	2
3371814	3372457	643	13	2
3374095	3377602	3507	11	2
3446764	3447241	477	1	2
3448155	3449116	961	1	2
3466246	3467579	1333	1	2
3468814	3468970	156	4	2
3470359	3475851	5492	2	2
3545258	3548215	2957	3	2
3549199	3550024	825	2	2
3691816	3697296	5480	1	2
3718309	3719218	909	6	2
3719757	3723051	3294	2	2
372264	372877	613	2	2
373462	375722	2260	2	2
3753909	3754629	720	9	2
3755632	3756380	748	14	2
3776234	3778921	2687	8	2
3779963	3780421	458	9	2
3797197	3797824	627	1	2
3798688	3798996	308	1	2
3799903	3799977	74	1	2
3810876	3811929	1053	1	2
3813288	3813748	460	1	2
3827563	3829819	2256	1	2
3830658	3835869	5211	1	2
3863795	3868580	4785	16	2
3870542	3872213	1671	17	2
3924125	3925082	957	2	2
3927397	3928822	1425	18	2
3929414	3929708	294	18	2
3945973	3948555	2582	2	2
3967160	3968106	946	18	2
3969505	3970152	647	18	2
4042537	4045180	2643	18	2
4046453	4049492	3039	18	2
4054744	4056035	1291	10	2
4057658	4058249	591	10	2
4093037	4097068	4031	9	2
4098865	4099109	244	7	2
4128053	4129240	1187	2	2
4131421	4134561	3140	2	2
4163338	4164629	1291	1	2
4229235	4234243	5008	9	2
4235690	4237640	1950	6	2
4241617	4242027	410	14	2
4243091	4243827	736	14	2
425331	425775	444	3	2
426272	426598	326	3	2
4328280	4331384	3104	5	2
4332925	4334050	1125	3	2
4460365	4460752	387	11	2
4461720	4462592	872	18	2
4499076	4499531	455	1	2
4500378	4504269	3891	1	2
4515620	4516989	1369	18	2
4517933	4519230	1297	18	2
4581975	4582472	497	18	2
4583142	4584036	894	18	2
4636830	4637483	653	15	2
4638248	4638832	584	15	2
4659895	4662224	2329	10	2
4662849	4663227	378	13	2
4755066	4757842	2776	4	2
4759676	4761391	1715	12	2
4762179	4765019	2840	9	2
4766628	4768670	2042	18	2
4769657	4774453	4796	18	2
4820116	4820673	557	3	2
4823042	4823589	547	5	2
4824803	4825723	920	3	2
4883491	4885881	2390	4	2
4887257	4889241	1984	2	2
4903264	4904965	1701	7	2
4906425	4907904	1479	18	2
4908761	4914651	5890	18	2
4925866	4926467	601	17	2
4930889	4934753	3864	15	2
4951106	4951424	318	9	2
4952392	4952749	357	9	2
4965739	4967080	1341	11	2
4968163	4971736	3573	18	2
4973633	4975598	1965	18	2
4978278	4981174	2896	13	2
5041307	5041738	431	1	2
5065118	5068652	3534	2	2
5070204	5070752	548	2	2
5073784	5074316	532	18	2
5075566	5076199	633	18	2
5080650	5081347	697	5	2
5117828	5121794	3966	12	2
5124068	5124981	913	9	2
5133191	5135402	2211	3	2
5189799	5191367	1568	17	2
5192521	5193445	924	17	2
5266608	5267321	713	4	2
5268920	5270420	1500	1	2
5277228	5278397	1169	18	2
5280020	5280990	970	17	2
5312979	5313878	899	18	2
5314936	5315219	283	18	2
5413534	5414449	915	14	2
5416266	5425779	9513	14	2
5455707	5456633	926	3	2
5461336	5462556	1220	14	2
5674823	5676232	1409	18	2
5677630	5679821	2191	18	2
5781486	5783614	2128	3	2
5785344	5785677	333	3	2
5850362	5850805	443	4	2
5853273	5854767	1494	4	2
6050447	6050664	217	3	2
6053467	6061576	8109	3	2
6089979	6091478	1499	15	2
6092379	6093478	1099	15	2
6098556	6102594	4038	6	2
6110178	6113125	2947	1	2
6233326	6234562	1236	3	2
6236592	6238150	1558	3	2
722379	723350	971	1	2
724381	724896	515	1	2
751686	753677	1991	1	2
775454	776107	653	13	2
777009	777269	260	12	2
832297	833656	1359	4	2
876026	877808	1782	2	2
880388	883618	3230	3	2
1012772	1014666	1894	9	3
1016216	1016763	547	9	3
1096233	1098126	1893	13	3
1098614	1098629	15	13	3
1099071	1099878	807	1	3
1195706	1198895	3189	9	3
1200455	1203288	2833	9	3
1203886	1204631	745	2	3
1205452	1206166	714	2	3
1215964	1216451	487	1	3
1218096	1219282	1186	2	3
1361408	1363440	2032	5	3
1365600	1366394	794	4	3
148174	149644	1470	18	3
1503069	1503689	620	2	3
1504524	1504747	223	2	3
151862	158669	6807	18	3
1556815	1557730	915	4	3
1558217	1560188	1971	4	3
1577574	1578634	1060	18	3
1579104	1582500	3396	18	3
1611421	1611515	94	1	3
1634439	1637285	2846	11	3
1638454	1640664	2210	11	3
1694583	1695637	1054	6	3
1697414	1698415	1001	3	3
1804743	1806772	2029	2	3
1807770	1811686	3916	2	3
1844102	1845202	1100	3	3
2071294	2071706	412	13	3
2072401	2073298	897	10	3
2077240	2077613	373	11	3
2081255	2083900	2645	16	3
2163408	2166063	2655	9	3
2166870	2169041	2171	14	3
2182397	2184551	2154	18	3
2187077	2187999	922	18	3
2230434	2231042	608	3	3
2232064	2232473	409	3	3
2237061	2237414	353	4	3
2276325	2276669	344	2	3
2278777	2281045	2268	2	3
2310414	2312559	2145	7	3
2313466	2316237	2771	7	3
2336944	2337725	781	1	3
2339115	2339735	620	1	3
2341195	2343712	2517	18	3
2345052	2345728	676	18	3
2347975	2348945	970	8	3
2361344	2368638	7294	18	3
2369950	2370155	205	18	3
2370546	2376267	5721	1	3
2398945	2399890	945	18	3
2400540	2401265	725	18	3
2404081	2407635	3554	16	3
2408468	2409083	615	5	3
2422738	2423403	665	18	3
2424848	2427067	2219	18	3
2444135	2453953	9818	6	3
2457443	2458358	915	6	3
2488135	2488464	329	10	3
2490507	2492254	1747	10	3
2577455	2583568	6113	4	3
2584961	2585840	879	3	3
308049	311997	3948	3	3
313254	313939	685	3	3
3181103	3183584	2481	18	3
3184022	3185506	1484	18	3
3310756	3315756	5000	8	3
3316523	3317005	482	14	3
3329207	3329753	546	18	3
3331004	3331757	753	17	3
3418952	3419846	894	3	3
3422529	3423177	648	2	3
3457712	3460051	2339	5	3
3461422	3464299	2877	8	3
352836	356161	3325	7	3
357504	357873	369	14	3
3588988	3595641	6653	1	3
359126	360539	1413	2	3
3596096	3599014	2918	2	3
3631403	3632066	663	17	3
3634840	3637924	3084	17	3
371719	373831	2112	9	3
3728672	3729525	853	14	3
3731320	3735338	4018	14	3
374673	376343	1670	9	3
3832562	3833500	938	18	3
3835052	3835737	685	18	3
4053920	4055079	1159	15	3
4056099	4056513	414	5	3
4099231	4102358	3127	2	3
4102828	4103066	238	3	3
4176732	4177083	351	2	3
4177943	4181713	3770	4	3
4204397	4208043	3646	12	3
4213496	4214583	1087	1	3
4351028	4353180	2152	11	3
4354066	4355659	1593	11	3
4377556	4377882	326	18	3
4381841	4382571	730	18	3
4396253	4398427	2174	2	3
4402871	4403679	808	18	3
4406392	4406569	177	18	3
4428187	4432217	4030	10	3
4434227	4436729	2502	10	3
4603444	4603911	467	3	3
4605357	4606562	1205	5	3
4607388	4607989	601	1	3
4614763	4616231	1468	9	3
4616785	4618497	1712	10	3
4621336	4624284	2948	10	3
4624663	4630813	6150	10	3
4725125	4725656	531	1	3
5111016	5112805	1789	1	3
5114033	5115280	1247	6	3
5116647	5117116	469	8	3
5118493	5121104	2611	18	3
515765	518376	2611	4	3
564432	565195	763	1	3
566657	569666	3009	1	3
87874	88577	703	2	3
89245	89925	680	2	3
979148	981294	2146	2	3
984697	984891	194	8	3
1088172	1088555	383	1	4
1090227	1090874	647	7	4
111826	113984	2158	3	4
1234470	1238056	3586	18	4
1238638	1239460	822	18	4
1239902	1252313	12411	18	4
1254466	1260559	6093	8	4
1281824	1282170	346	3	4
1285525	1286453	928	1	4
1341370	1343556	2186	16	4
1346169	1347078	909	18	4
1360424	1366814	6390	1	4
1525218	1527094	1876	6	4
1530160	1530840	680	6	4
1562757	1565136	2379	14	4
1566289	1566978	689	9	4
1590956	1591521	565	2	4
1593260	1594700	1440	10	4
1598460	1600136	1676	10	4
1600478	1602266	1788	8	4
1603111	1603343	232	8	4
1606279	1607997	1718	18	4
1609570	1610032	462	18	4
1700348	1701773	1425	1	4
1704871	1705292	421	6	4
1705876	1707950	2074	6	4
1709107	1710830	1723	4	4
1712196	1713475	1279	3	4
1714077	1714652	575	2	4
1715971	1716331	360	4	4
1818617	1819966	1349	4	4
1821003	1821161	158	2	4
198913	202837	3924	1	4
2026629	2029065	2436	1	4
2030331	2030929	598	1	4
2056869	2057638	769	1	4
2058605	2058951	346	5	4
2116214	2121368	5154	18	4
2122474	2123178	704	18	4
2151409	2154429	3020	1	4
2155053	2155757	704	1	4
2302770	2305172	2402	3	4
2307022	2308306	1284	3	4
2395406	2395986	580	18	4
2396599	2397130	531	17	4
2458059	2466556	8497	11	4
2467966	2468302	336	6	4
2577099	2578981	1882	18	4
2581024	2582274	1250	18	4
2583570	2584418	848	18	4
2584952	2585927	975	18	4
2587307	2588164	857	15	4
2661828	2662919	1091	5	4
2783150	2783594	444	1	4
2786154	2787073	919	1	4
2805374	2806269	895	11	4
2807314	2808921	1607	1	4
2833562	2835276	1714	18	4
2837167	2838615	1448	18	4
2839987	2840958	971	15	4
2853266	2854161	895	18	4
2856333	2858353	2020	18	4
2926378	2930826	4448	1	4
2934307	2934892	585	4	4
2935975	2939087	3112	7	4
2942237	2943100	863	7	4
3006714	3007162	448	18	4
3008072	3009378	1306	18	4
303132	304023	891	18	4
305017	305269	252	18	4
3155502	3165469	9967	8	4
3166797	3168000	1203	18	4
3169265	3173552	4287	4	4
3291211	3298094	6883	8	4
3299470	3300381	911	8	4
3454629	3455542	913	15	4
3464337	3466272	1935	18	4
3468049	3468749	700	18	4
3549185	3550578	1393	18	4
3551808	3552433	625	18	4
3603030	3604261	1231	1	4
3605719	3616582	10863	2	4
3628744	3629765	1021	18	4
3632347	3635239	2892	18	4
3693215	3699513	6298	7	4
3700290	3702788	2498	7	4
3859994	3860626	632	6	4
3862328	3867826	5498	8	4
3886305	3887479	1174	13	4
3890123	3891855	1732	9	4
3938230	3938829	599	9	4
3939719	3940118	399	9	4
4003394	4008731	5337	7	4
4010831	4013071	2240	12	4
4086618	4087279	661	2	4
4088668	4090093	1425	3	4
423343	424043	700	18	4
424507	428096	3589	18	4
4254677	4255882	1205	18	4
4258654	4259036	382	18	4
4498879	4499715	836	3	4
4500878	4501662	784	4	4
4668411	4674085	5674	16	4
4677468	4680571	3103	16	4
4748693	4750014	1321	5	4
4751660	4752845	1185	5	4
4772705	4773026	321	5	4
4774908	4775114	206	6	4
817489	818429	940	4	4
819116	821271	2155	4	4
861628	862120	492	15	4
863561	864000	439	16	4
918142	918496	354	3	4
919665	922777	3112	3	4
980853	981048	195	1	4
982423	982744	321	2	4
1104554	1109413	4859	18	5
1111296	1111675	379	18	5
1112901	1113349	448	18	5
1114316	1115067	751	18	5
1182631	1183027	396	2	5
1183740	1183928	188	2	5
1221674	1222120	446	1	5
1223072	1224512	1440	1	5
1267083	1269101	2018	1	5
1272651	1273321	670	2	5
1293668	1294885	1217	1	5
1312139	1316911	4772	15	5
1318335	1320612	2277	15	5
1349507	1353320	3813	4	5
1354741	1355708	967	3	5
1382939	1383961	1022	11	5
1385016	1385154	138	18	5
1386797	1390935	4138	18	5
1504419	1504421	2	2	5
1539010	1539857	847	3	5
1540996	1541908	912	3	5
1568090	1568999	909	1	5
1569366	1569508	142	1	5
160697	162133	1436	5	5
1642976	1643064	88	18	5
1644499	1645117	618	14	5
1664569	1669451	4882	5	5
1670620	1671466	846	6	5
1758672	1759531	859	9	5
1760798	1762256	1458	2	5
1772351	1772648	297	1	5
1789046	1790573	1527	8	5
1792253	1793541	1288	7	5
1858664	1860446	1782	1	5
1863447	1863627	180	1	5
1871842	1872621	779	2	5
1874524	1875100	576	2	5
1887974	1889316	1342	17	5
1890059	1890532	473	18	5
2041898	2043480	1582	4	5
2048200	2052565	4365	4	5
2118627	2118944	317	2	5
2120558	2121466	908	2	5
2179030	2180003	973	18	5
2180841	2183909	3068	18	5
2226846	2229105	2259	1	5
2230385	2231329	944	1	5
2319942	2320432	490	1	5
2321277	2322629	1352	16	5
2324058	2324539	481	15	5
2350795	2352088	1293	9	5
2353677	2354111	434	9	5
2467260	2467556	296	5	5
2473898	2476609	2711	14	5
2482302	2482683	381	5	5
2487628	2488108	480	1	5
2489440	2489820	380	3	5
2801326	2801828	502	4	5
2803039	2807199	4160	4	5
2839759	2840739	980	3	5
2843209	2845160	1951	3	5
2862320	2863883	1563	18	5
2865483	2867534	2051	18	5
2894899	2896516	1617	1	5
2901231	2905792	4561	1	5
2958702	2959174	472	18	5
2959864	2962065	2201	18	5
3007758	3009019	1261	12	5
3009889	3010795	906	15	5
310874	312316	1442	2	5
3122370	3122909	539	11	5
3123658	3124585	927	14	5
3125223	3126075	852	10	5
3143984	3146074	2090	14	5
3146666	3149874	3208	13	5
3177031	3178958	1927	3	5
3181001	3181330	329	3	5
3221025	3224911	3886	3	5
3225727	3226645	918	18	5
3227481	3228825	1344	18	5
3262358	3265998	3640	1	5
3331049	3331594	545	1	5
3332610	3333110	500	1	5
3350021	3350389	368	18	5
3351030	3353261	2231	18	5
3354286	3356694	2408	11	5
3371872	3372471	599	4	5
3373548	3375424	1876	5	5
3431937	3433577	1640	4	5
3436499	3437259	760	4	5
3629595	3631247	1652	1	5
3678385	3679892	1507	7	5
3681499	3686821	5322	8	5
3737513	3740550	3037	5	5
3742624	3743353	729	4	5
378198	380942	2744	7	5
382419	383859	1440	7	5
386493	387898	1405	3	5
388737	390117	1380	3	5
4009608	4010203	595	16	5
4011331	4011474	143	15	5
4245009	4245762	753	4	5
4246747	4247666	919	2	5
4347459	4348640	1181	3	5
4351134	4353885	2751	5	5
437935	439916	1981	4	5
440965	442021	1056	3	5
569661	570197	536	1	5
644714	645488	774	1	5
646670	647540	870	10	5
792802	794212	1410	1	5
795408	800206	4798	1	5
823319	824575	1256	3	5
825528	826575	1047	3	5
878572	879922	1350	6	5
881124	884609	3485	6	5
887215	888095	880	18	5
888595	889578	983	18	5
910565	912055	1490	15	5
912782	913504	722	15	5
962539	964028	1489	3	5
966029	967977	1948	3	5
1047582	1047974	392	15	6
1048556	1053706	5150	3	6
1080447	1080719	272	12	6
1081446	1081798	352	18	6
1082670	1083257	587	14	6
1338346	1340356	2010	2	6
1341156	1344060	2904	3	6
1392663	1393384	721	10	6
1394033	1398621	4588	9	6
149657	150481	824	1	6
1502700	1506767	4067	8	6
1507510	1511741	4231	10	6
151267	152244	977	1	6
1573648	1574228	580	18	6
1578187	1579999	1812	18	6
1620627	1621756	1129	12	6
1679985	1681379	1394	18	6
1684164	1684825	661	18	6
1694600	1697818	3218	11	6
1698852	1701973	3121	12	6
1723886	1725069	1183	1	6
1727857	1730229	2372	3	6
1739299	1739883	584	16	6
1740685	1740950	265	16	6
1785358	1785914	556	5	6
1787643	1788483	840	3	6
1804325	1805969	1644	1	6
1807948	1809447	1499	18	6
1810008	1810670	662	18	6
1811248	1811585	337	13	6
1968479	1968854	375	18	6
1971795	1973034	1239	12	6
2043496	2046126	2630	1	6
2054478	2056537	2059	1	6
2057309	2057599	290	1	6
2086378	2088378	2000	3	6
2090115	2090501	386	3	6
2133056	2137019	3963	3	6
2141908	2144489	2581	15	6
2146668	2147709	1041	12	6
241865	243095	1230	8	6
2444006	2445906	1900	1	6
2446372	2446628	256	1	6
244863	246784	1921	8	6
2470478	2472223	1745	16	6
2476802	2478164	1362	15	6
2493756	2494329	573	4	6
2495757	2496621	864	2	6
2550055	2550976	921	3	6
2552487	2554187	1700	3	6
2622159	2622989	830	18	6
2624374	2627100	2726	18	6
2648300	2652851	4551	1	6
2689944	2690049	105	6	6
2691068	2691696	628	4	6
2732956	2733878	922	5	6
2735348	2736057	709	2	6
2833318	2834611	1293	5	6
2836334	2838118	1784	5	6
2889233	2889699	466	17	6
2890636	2891294	658	15	6
2899350	2901251	1901	11	6
2903686	2904077	391	18	6
2905158	2910256	5098	18	6
2910830	2911753	923	15	6
2919344	2922706	3362	4	6
2924372	2925322	950	14	6
2927010	2927729	719	14	6
2934454	2936116	1662	17	6
2937151	2938352	1201	14	6
2995831	2999730	3899	7	6
3000529	3003226	2697	7	6
3007730	3010890	3160	18	6
3011784	3012043	259	18	6
3385417	3387696	2279	17	6
3388348	3389457	1109	17	6
4047690	4048202	512	1	6
4049362	4051717	2355	1	6
438553	441738	3185	12	6
442419	443517	1098	13	6
482896	483501	605	6	6
484589	485686	1097	18	6
487045	488900	1855	18	6
496831	498428	1597	18	6
500037	501600	1563	18	6
548780	549491	711	1	6
669980	670795	815	16	6
671475	677545	6070	16	6
687254	687909	655	11	6
691425	694884	3459	11	6
70152	70627	475	4	6
707416	709395	1979	17	6
713289	731312	18023	16	6
71704	72187	483	5	6
789033	790126	1093	9	6
792385	793150	765	14	6
813228	814774	1546	18	6
817836	824467	6631	18	6
965778	966908	1130	2	6
967893	968980	1087	1	6
1040571	1044546	3975	1	7
1045095	1047060	1965	1	7
1048604	1049375	771	1	7
1051191	1051900	709	1	7
1053775	1053886	111	1	7
1055459	1055930	471	18	7
1057050	1057794	744	18	7
1059707	1059957	250	8	7
1166180	1167219	1039	6	7
1168400	1168961	561	6	7
1211395	1212781	1386	12	7
1214549	1214905	356	7	7
1221842	1222352	510	1	7
1222874	1223274	400	1	7
1420229	1420803	574	2	7
1423348	1424456	1108	2	7
1455182	1455408	226	13	7
1456583	1461103	4520	17	7
1490227	1491050	823	2	7
1492083	1492392	309	2	7
1493175	1493493	318	16	7
1494349	1499631	5282	15	7
1513818	1514261	443	8	7
1514951	1515689	738	2	7
151615	152334	719	3	7
1517059	1517316	257	9	7
1520107	1523465	3358	9	7
159735	161418	1683	3	7
1612977	1613664	687	16	7
1614053	1616265	2212	12	7
1625719	1627525	1806	2	7
1628518	1628929	411	2	7
1642829	1645256	2427	16	7
1647468	1652301	4833	14	7
1704398	1708517	4119	12	7
1710233	1710624	391	16	7
1744393	1744591	198	2	7
1746152	1750022	3870	2	7
1826255	1828960	2705	12	7
1830646	1832220	1574	12	7
1846824	1848643	1819	6	7
1849332	1850705	1373	6	7
1949471	1950071	600	17	7
1951989	1953515	1526	17	7
1969086	1970193	1107	18	7
1971181	1971693	512	18	7
1972293	1973698	1405	18	7
2079732	2087858	8126	6	7
2089786	2090268	482	6	7
2129526	2132592	3066	5	7
2139573	2140461	888	7	7
2208070	2209058	988	2	7
2211505	2212463	958	2	7
2238629	2239353	724	4	7
2241603	2245722	4119	12	7
2247905	2249702	1797	9	7
2330761	2335634	4873	18	7
2337179	2337327	148	18	7
2389671	2391573	1902	11	7
2392306	2392787	481	2	7
2423100	2431106	8006	5	7
2432629	2436018	3389	3	7
2499288	2499732	444	18	7
2500775	2501029	254	18	7
2503749	2587705	83956	2	7
2589522	2589651	129	10	7
2646256	2648747	2491	3	7
2651143	2651534	391	2	7
2675236	2679984	4748	6	7
2681792	2683290	1498	5	7
2694256	2696955	2699	12	7
2698061	2698997	936	15	7
2755172	2755669	497	3	7
2756601	2756951	350	3	7
2922536	2922897	361	18	7
2924695	2924877	182	18	7
2925033	2925203	170	18	7
334029	338252	4223	3	7
339073	339554	481	3	7
381465	382479	1014	18	7
383548	385437	1889	18	7
417293	418657	1364	7	7
419745	420251	506	7	7
521309	522676	1367	15	7
523257	524617	1360	18	7
525867	527349	1482	12	7
555472	558776	3304	18	7
559742	562249	2507	18	7
679589	683073	3484	8	7
683946	684545	599	10	7
847298	848076	778	4	7
855877	856882	1005	2	7
858545	860162	1617	7	7
861583	862453	870	17	7
864062	864374	312	15	7
898091	899098	1007	1	7
942057	944329	2272	8	7
945378	945780	402	12	7
947110	947781	671	1	7
955450	957161	1711	17	7
959545	960279	734	18	7
965073	968338	3265	5	7
973529	973979	450	10	7
975500	979119	3619	10	7
1016024	1018239	2215	2	8
1019863	1020156	293	1	8
1094830	1095019	189	1	8
1102296	1104257	1961	18	8
1105617	1107940	2323	18	8
1244730	1245150	420	5	8
1257434	1258824	1390	17	8
1261081	1262844	1763	12	8
1272321	1272543	222	9	8
1276776	1359511	82735	15	8
1363709	1363873	164	10	8
1460172	1461455	1283	4	8
1463596	1466181	2585	4	8
1653568	1653864	296	3	8
1706441	1708316	1875	18	8
1709569	1710395	826	18	8
1757665	1759263	1598	5	8
1761736	1762888	1152	6	8
1775453	1777683	2230	7	8
1778424	1780533	2109	7	8
276575	277209	634	3	8
278389	280651	2262	3	8
397227	398273	1046	4	8
425240	425849	609	4	8
427529	428324	795	18	8
429158	430331	1173	18	8
822750	825000	2250	2	8
826121	828934	2813	7	8
831610	833564	1954	2	8
839335	840163	828	1	8
844146	845145	999	1	8
908606	909576	970	6	8
910233	913287	3054	1	8
