# Supplementary material for: Edible mycelium bioengineered for enhanced nutritional value and sensory appeal using a modular synthetic biology toolkit
Source: Nat Commun. 2024 Mar 14;15:2099. doi: 10.1038/s41467-024-46314-8 (PMC10940619; doi:10.1038/s41467-024-46314-8)
Supplement: Supplementary file 5 — Supplementary Data 2 [file 41467_2024_46314_MOESM5_ESM.xlsx]

## Sheet: TOP_500
Frequency %	Chromosome	3-prime base	5-prime base	Length
94.4444	2	5314936	5315219	283		Frequency is the percentage datasets were this was a highly ranked region (top 500) across 18 datasets
94.4444	2	2236118	2237558	1440
94.4444	2	1669829	1673716	3887
94.4444	2	1164248	1169276	5028
94.4444	4	2577099	2578981	1882
94.4444	4	2116214	2121368	5154
94.4444	4	1238638	1239460	822
94.4444	5	1386797	1390935	4138
94.4444	6	496831	498428	1597
94.4444	7	1057050	1057794	744
88.8889	4	3464337	3466272	1935
83.3333	4	2833562	2835276	1714
77.7778	1	2257819	2260694	2875
77.7778	4	303132	304023	891
77.7778	7	2922536	2922897	361
72.2222	1	2086074	2086984	910
72.2222	2	3863795	3868580	4785
72.2222	8	1105617	1107940	2323
66.6667	1	3231713	3234738	3025
66.6667	5	2959864	2962065	2201
61.1111	2	6089979	6091478	1499
61.1111	2	4046453	4049492	3039
61.1111	5	1104554	1109413	4859
50	1	4265819	4267868	2049
50	2	3214882	3215487	605
50	6	1810008	1810670	662
44.4444	1	2935121	2935545	424
44.4444	4	1598460	1600136	1676
44.4444	5	1318335	1320612	2277
38.8889	2	3374095	3377602	3507
38.8889	3	4621336	4624284	2948
38.8889	4	2584952	2585927	975
38.8889	5	3351030	3353261	2231
38.8889	8	1706441	1708316	1875
33.3333	2	2137288	2138599	1311
27.7778	3	151862	158669	6807
27.7778	6	2470478	2472223	1745
27.7778	6	1081446	1081798	352
22.2222	1	5363052	5365161	2109
22.2222	1	3451906	3454973	3067
22.2222	2	2930949	2932423	1474
22.2222	6	2903686	2904077	391
22.2222	7	525867	527349	1482
16.6667	2	3927397	3928822	1425
16.6667	2	184061	187965	3904
16.6667	3	2490507	2492254	1747
16.6667	3	2182397	2184551	2154
16.6667	5	2473898	2476609	2711
16.6667	5	1382939	1383961	1022
11.1111	1	2914661	2915895	1234
11.1111	2	4823042	4823589	547
5.55556	1	4334846	4337995	3149
5.55556	1	917680	922895	5215
5.55556	2	2649135	2649230	95
5.55556	2	1899066	1906297	7231
5.55556	3	1096233	1098126	1893
5.55556	3	371719	373831	2112
5.55556	3	357504	357873	369
5.55556	4	4254677	4255882	1205
5.55556	4	3006714	3007162	448
5.55556	6	3007730	3010890	3160
5.55556	6	2086378	2088378	2000
5.55556	7	2241603	2245722	4119
