# Supplementary material for: Edible mycelium bioengineered for enhanced nutritional value and sensory appeal using a modular synthetic biology toolkit
Source: Nat Commun. 2024 Mar 14;15:2099. doi: 10.1038/s41467-024-46314-8 (PMC10940619; doi:10.1038/s41467-024-46314-8)
Supplement: Supplementary file 7 — Source data [file 41467_2024_46314_MOESM7_ESM.zip]

Archive with 39 entries (35 files):
- Source data /
- __MACOSX/._Source data 
- Source data /Gels/
- __MACOSX/Source data /._Gels
- Source data /.DS_Store
- __MACOSX/Source data /._.DS_Store
- Source data /Mass spectrometry/
- __MACOSX/Source data /._Mass spectrometry
- Source data /Graphs/
- __MACOSX/Source data /._Graphs
- Source data /Gels/Fig1G-gel.TIF
- __MACOSX/Source data /Gels/._Fig1G-gel.TIF
- Source data /Gels/.DS_Store
- __MACOSX/Source data /Gels/._.DS_Store
- Source data /Gels/Supplementary Figure 4D-gel.tif
- Source data /Gels/Supplementary Figure 1A-gel.JPG
- __MACOSX/Source data /Gels/._Supplementary Figure 1A-gel.JPG
- Source data /Gels/Supplementary Figure 1C-gel.TIF
- __MACOSX/Source data /Gels/._Supplementary Figure 1C-gel.TIF
- Source data /Gels/Supplementary Figure 6D-gel.TIF
- __MACOSX/Source data /Gels/._Supplementary Figure 6D-gel.TIF
- Source data /Gels/Supplementary Figure 7-gel_2.TIF
- __MACOSX/Source data /Gels/._Supplementary Figure 7-gel_2.TIF
- Source data /Gels/Supplementary Figure 5C-gel.TIF
- __MACOSX/Source data /Gels/._Supplementary Figure 5C-gel.TIF
- Source data /Gels/Supplementary Figure 7-gel_1.TIF
- __MACOSX/Source data /Gels/._Supplementary Figure 7-gel_1.TIF
- Source data /Gels/Fig1J-gel.jpg
- __MACOSX/Source data /Gels/._Fig1J-gel.jpg
- Source data /Gels/Supplementary Figure 5H-gel.TIF
- __MACOSX/Source data /Gels/._Supplementary Figure 5H-gel.TIF
- Source data /Mass spectrometry/.DS_Store
- __MACOSX/Source data /Mass spectrometry/._.DS_Store
- Source data /Mass spectrometry/Supplementary Figure 16_masspec_output.pptx
- __MACOSX/Source data /Mass spectrometry/._Supplementary Figure 16_masspec_output.pptx
- Source data /Mass spectrometry/Supplementary Figure 13_masspec_output.pptx
- __MACOSX/Source data /Mass spectrometry/._Supplementary Figure 13_masspec_output.pptx
- Source data /Graphs/2024-02-02 sourcedata.xlsx
- __MACOSX/Source data /Graphs/._2024-02-02 sourcedata.xlsx
