# Supplementary material for: Edible mycelium bioengineered for enhanced nutritional value and sensory appeal using a modular synthetic biology toolkit
Source: Nat Commun. 2024 Mar 14;15:2099. doi: 10.1038/s41467-024-46314-8 (PMC10940619; doi:10.1038/s41467-024-46314-8)
Supplement: Supplementary file 7 — Source data [file 41467_2024_46314_MOESM7_ESM.zip › Source data /Graphs/2024-02-02 sourcedata.xlsx]

## Sheet: Fig 2E
Locus	Background strain (RIB40)			chro4_2			amyA			chro7_1			chro5_1			chro2_2			chro1_2			chro1_3			chro4_1			chro6_2			chro6_1
Replicate	1	2	3	1	2	3	1	2	3	1	2	3	1	2	3	1	2	3	1	2	3	1	2	3	1	2	3	1	2	3	1	2	3
MEFL	0	0	0	0	0	0	70120.8	68744.8	68744.8	100203	100868	100203	109513	108848	108183	112089	110713	110025	117493	118158	117493	120818	120153	120818	120153	121483	120153	124473	125161	122409	127468	126803	126138

## Sheet: Fig 3C
Strain	RIB40			-UAS			All parts			-sTF
Replicate	1	2	3	1	2	3	1	2	3	1	2	3
MEFL	0	0	0	0	0	0	29538.4	30285.4	31281.4	0	0	0

## Sheet: Fig 3D
	AFL_ecm33			Ao_thiA			Ao_tef1			Ao_aspnd1			Ao_amy1			Ao_0336			pTEF1, full length			Ao_0666			Ao_prxA			Ao_hhfA			Ao_pdcA			An_201205			Ao_gpdA			Ao_0583
Replicate	1	2	3	1	2	3	1	2	3	1	2	3	1	2	3	1	2	3	1	2	3	1	2	3	1	2	3	1	2	3	1	2	3	1	2	3	1	2	3	1	2	3
METR	150.778	122.641	175.03	147.167	153.143	152.048	320.446	435.111	648.604	3147.14	1819.97	1666.59	8313.35	2440.26	2323.18	3653.14	4368.69	5306.6	8490.31	8113.95	8939.46	11585.5	8336.4	8233.07	14888.7	16589.6	25397	27546.4	17636.2	25305.4	22566.4	27048.4	26301.4	29538.4	30285.4	31281.4	66871	12605.3	17568.2	22507.8	32387	40076

## Sheet: Fig 3E
		mCherry abundance (counts)
	Glucose	Glucose	Glucose	Dextrin	Dextrin	Dextrin
Replicate	1	2	3	1	2	3
Ao_0583	1845302546	2003470860	1801146744	2354155730	1530848387	1879598041
pAmyB	110454741	172574087	138435992	351077182	192089261	385362170

## Sheet: Fig 3G
			MEFL			METR
		1	2	3	1	2	3
	RIB 40	233.626	144.515	141.304	0	14.5932	13.6786
	No promoter	32.7921	12.7221	12.2538	4.29055	0.55145	0.92805
	pAmyB-pTEF1	4734.25	4739.6	4360.48	10435.3	10242.1	9435.12
	Endogenous p2-1	2717.34	2690.52	2724.03	5560.63	5536.64	5574.68
	Endogenous p4-2	31509.9	31376.1	30974.7	8695.96	8678.21	8549.49
	Syn-BD	31185	23705	32293.8	8000.62	6054.63	8811.26

## Sheet: Fig 4B
	Ergothioneine (mg/kg)
RIB40	206.657	252.808	152.17
VMR-Eg1-2	2831.68	2750.17	890.979
VMR-Eg1_2	4624.2	4968.25	2939
Oyster mushroom	1399.02	1469.84	1622.48

## Sheet: Fig 4C
			Heme (mg/kg)
		1	2	3
	RIB40	13.9164	13.7708	16.6605
	VMR-HEM_v1	56.8039	55.419	64.0781
	IMPOSSIBLE	157.481	143.45	155.159

## Sheet: Supplement Fig 9A
Promoter	pTEF1			No UAS			Ao_amy1			Ao_0336			Ao_0666			Ao_pdcA			Ao_gpdA			Ao_0583			An_201205				Ao_prxA
Replicate	1	2	3	1	2	3	1	2	3	1	2	3	1	2	3	1	2	3	1	2	3	1	2	3	1	2	3	1	2	3
Mcherry abundance (counts)	1.32331e+07	1.46427e+07	1.07524e+07	194981	84623.9	202299	7.80485e+06	9.26907e+06	8.2664e+06	2.98991e+07	3.01692e+07	3.44306e+07	4.00849e+07	2.8583e+07	3.9311e+07	7.69304e+07	1.03092e+08	7.40102e+07	5.53138e+07	5.27405e+07	5.59992e+07	7.63563e+07	7.47823e+07	3.85454e+07	1.70171e+07	71197510	7.69404e+07	50446226	7.80393e+07	4.84702e+07

## Sheet: Supplement Fig 9B
Promoter	Mycelium proteomics (mean mcherry counts)	Conidia flow cytometry (mean METR)
An_201205	30368.4	5.50517e+07
Ao_amy1	4358.93	8.44677e+06
Ao_gpdA	32348.2	5.46845e+07
Ao_0666	9385	3.5993e+07
Ao_prxA	18958.4	5.89853e+07
Ao_0336	4442.81	3.14996e+07
Ao_0583	40076	6.3228e+07
Ao_pdcA	25305.4	8.46776e+07
no UAS	0	160635
pTEF1	8514.57	1.28761e+07

## Sheet: Supplement Fig 10
				% total protein
		Glucose			Dextrin
	Ao_0583	14.2681	12.7991	14.1929	14.1232	12.3652	13.5757
	pAmyB	0.958269	1.46947	0.935557	3.00899	1.45967	2.58658

[truncated: 5 more sheets: Supplement Fig 14A, Supplement Fig 14B, Supplement Fig 17A, Supplement Fig 17B, Supplement Fig 17C]
